# Supplementary material for: ODAD4-Related Primary Ciliary Dyskinesia: Report of Five Cases and a Founder Variant in Quebec
Source: Cells. 2025 Sep 18;14(18):1460. doi: 10.3390/cells14181460 (PMC12468610; doi:10.3390/cells14181460)
Supplement: Supplementary file 1 [file cells-14-01460-s001.zip]

Archive with 4 entries (4 files):
- Supplementary Materials.pdf
- VideoS1.mp4
- VideoS2.mp4
- VideoS3.mp4
